# Supplementary material for: The regulatory control of Cebpa enhancers and silencers in the myeloid and red-blood cell lineages
Source: PLoS One. 2019 Jun 10;14(6):e0217580. doi: 10.1371/journal.pone.0217580 (PMC6557489; doi:10.1371/journal.pone.0217580)
Supplement: S1 File — CRM sequences are provided in the FASTA format. (TXT) [file pone.0217580.s002.txt]

>Cebpa(0)
AACTCCTACCCACAGCCGCGAGCCTGTAGGCGGCGCGGCGCGGAGGGCTCCCAAGTGGGTGCTCGAAAGGCTTCGTAGCTAGGAATTGGACACCCGAGCTACCGAGATTAGTGCCCCCATGAATGACAGTAGGGAAAGAAAACTGTGTCTTCAGGCCCCTGGCTATGGGCCCCGCCTGGGGATCACAGTCCCCGATTCAAGTTCACTCCTCTCCAACACCCTGCCCTCTCGCGGCCCCTGTGCGCTCTCCTTAGGGTCCTTTTCCGCGAGGCTCAGAGGACCCACCGGCTGGTCCCGGGCGTGGGGTGGTGGTGTCCCGAACACTTGACTAGAGTGCTCCACGCTGGGTAGCAACGTCTGCCTGGTAAGCCTAGCAATCCTATCGCTCTGGCCTGGAGACGCAATGAAAAAGAAAGTTTTCCAGCCTAGGCGAGTGGACGAGCCAGGTCCACCAGGCTCCGGGGTTAGCGGCCGCCTCCGCTCCCCGCCGGGTCCTAGCGCCCTACTACTCTGAAGAGCCCGTGGGACCCTGTAGTTCTAGAGAAGCTGGGCGAAAGAGAGGTGCTCTGCCTGGAAGCCGTGGGGTCGCGTGGAGTTCAGAGAAAAAGACGCACAATCTCTGCGCTCCCGGCCTCGCCACTCGGCGGTGCGCGCTAGGTTGCTGGTCCAAAGCAGTCTCCAACCTCCCGCGCCGCGGCTCTCCGCCACAGCCTTTTAGAAATCCGGGTGGGAGACAGGCCTAGTCCCAGCTTTTAACACAAGTCTGCACTACGGTAGCTCAAAACCAACATTCTCTCTCCAAACGCTCCCCAACCTCCACCTCCCCTCGCTCGGCCTCTAGATGCTCCCGGGCTCCCTAGTGTTGGCTGGAAGTGGGTGACTTAGAGGCTTAAAGGAGGGGCGCCTAACCACGGACCACGTGTGTGCGGGGGCGACAGCGCCGCCGGGGTGGGGCTGAGCGCTGCAAGCCGGGTTCGCCTTGCAGCGCAGGAGTCAGTGGGCGTTGCGCCACGATCTCTCTCCACTAGCACTATGCTCCCCACTCACCGCCTTGGAAAGTCACAGGAGAAGGCGGGCTCTAAGACCCAGCAGGCACCATCCTACTGGCGCCTTCGATCCGAGACCCGTTTGGACACCAGGGGGCGATGCCCGACCCTCTATAAAAGCGGTCCCCGCGCGGGCCTGGCCATTCGCGACCCGAAGCTG
>Cebpa(7)
CCCACTTCCACCCCCTAAGAATACTGGATCCCTCTTGCCGATAAGGAACTGTGGTCAACTTCTAGTGGCTTTCCTGTGCACGTGTTGGGCAACCAAGCCTCAGCTGGACTTAGTTGCCAAGCCCAGACAACAGGTGGCAAGGGGGTGTCAGGGACTGGGTACCAGCTCTTTGGGGAGCTGCCATGACCTTCACCATCAGGTTAGGACCCGTCAGAAGTGGCCTCCTTGAGTGATTTACAATTTGCAAACATGTTTTATTTGATTCCCGAGTTCTGCCGGGGCAATTACAGTGACTAAGCATGACAAATCACTCTCAGCACAGTGTCTGCTCGCTGTTAAGAAATGTGTTTGCCTCACTGTTTTGCCTGGTGCGGCAACATTTTAAAAATAGACTCGCTCACTGTACGCGAAGGCAATTTGTTCCAAATTTTCCCACTAATTTGATTTTAATCTGATATTTAAAATTCGTGTGACCACATTCCCACTGATTTATAGGGAATAAGCCCTACCTGGCGGCACTGTAATTGGCTTTGGCCCAGGAGTCCACAGGACAGAGCATTTATCCCAGAACAATTTGAAGGCACTCATGTCTTAATGTTTTAAATATAGCCTAATTTAGCCTCACAAGTTCTGATTCCCTGGGGGCAGGACAATGAGTGTTAAGGTTGCTCTGCTCAGG
>Cebpa(9)
CCCTGTGGAAGAGTTGGTCAGGCTGGTCCTCAGACAACCAGGGAAGCTCTTGGGGTCCTGGAGAATAGGCACATAGCAGATAAAAGGAGTTCTTAACCAAACTTCCCTAGAACGGAGGGAGCTAACAAGAAAGAACTTTGGAAATCTACCCTCCTCTTTCCCTGTCACTGCCAGGAATGTCACCATGAGAGCAGTTTCAGTTAATGAGCAAACTCCTCAGACAAGGCAGGAAGGCAGCTCTTGGGCCTCACTGTCAAGCACAGGAAGCGACTGGATTCCACTTGCCCGGTGTAGGGATGACAGCAGGTATTGAGTGGGACTGCAGGCCTGACATCCTTAGCTCCTCCACACCCAGGACAGCCCGGCTGTCAGCACAGGGCAGCAGAAAGGACAGGGGACAAGCTCCAGGTGTGGGCGAGTCCCAGAGCAGCCCGGGGAGAGTGTCACTGTGTGGGTGCTGGCGTGGGGGCAGGAGCACACCACATGCAGTTGCACGGGGGACTGAATCTGAGGCTTTGGGGGAAGCATCCAAGCCCCAGGGTGTGTGTGAGGGGGTCCCCCACATGAGCAATTCCTCAGGCCCAGCAATGGCTGATTCCCTCTGCTCGAGGAGAAATCTCATGTGAGGAAGGTGGAGTCAGGTGAGTCACAGGCCAGGCCCCTGTGCCGTGGGGAGGTGGGGACGATGGCTCCGAGCCAGAAATGTGTCAGAGGCCAGATGAGCATCTTGAGGGACGCGAAGTTTATGTAATTATGTGGGGCAGCACACTGCTCGGGTGTGTGAGAGCCATGCTAGGAAGGAGAATCGTCTGCTGCATGTCCTCTGCCTCCCTGGGCTATACTGACCTAACAGCCCAGCATCCCCACAGCTGGCCCGGCCAGCTGCCCACAGTCACAGAGTCCGAGTGTACCCAGATCATGTCTTTGTAGGACCAATGGGCTAG
>Cebpa(11)
GGGAGGAATAGAGAATTGAGATCAGTAATCTGTCTGGGAATCCTGGCGGGGGGCCAGTCCCCTGGGGCAGCCAAACGGGGTGTTGTCAGCCCACATGAAGGCCCTGCTGCTGGCCACATTCTGTAAACAAACATCCACATGTGTGCGCATAGCAACCTAGTGCCAAAGGACAAACACAACTGTGACAAGTTTATGGAGCTGTAGTATCGGGGAGGACAGAGATAATTAGGCAAATCATAAATGCATGTAGTGATGCCTTTTGTCTGTGCGAACCCTGCCTGTCTGTTGGGAATTCCAGGCTGGAGATGGGTGGGGAAGGTGGTTTGTAATCTTTATTCAGACTCGGCCCCCAGAGTCCTCTCAGATGAAACAACTGGGGGACTGAGGAGAAAGTAATTCTGATTTCTGGGGTGACTTCGTAGGCACAGTCAGTCGTCTTTCCTTCCCTGCTCCCTGTACCTCCCCAGATAGAGTCAGTTTACCCTCAGAAACACCTCCCTAGAAGCTGACAGGTGCCTGGGGGAATTCAATGCATCCTGCCTGCCAGCGCCAAAGAAGGGATCTCAGACACAGAGCTGAGAGCAAGGGGGCGGGGGCGGGGTGGGGCACAAGTCACAACTTTGAGATGGAGGTGGTTTGAGTGGGAATGTGTGGTCAGGGAAGGGCTCTTGGGCAGGTAGTGTTCAATGTGGGGCCACAATAACGAGCTAGCTCCAGCTACTCAAAGGACTTCTCTGGGTTGAAGGGCGAAACTGCAGATGGCTCAGAGAG
>Cebpa(14)
GTAAGGAATCACAGGGGTCAGTCAGGGCTTCCCTAACTGGAAAACCCAAGTTCAGAGGTACCACAGACTATGACTGGGGTTAGAGTTGGAACATGGGGTAGGCCGACCTGGGGTACAAGGGAGGAGGACCCCCAGTGTTCATACCATAGGGGCACCTGCTTCTGCTAGACAGTGGGGGGGGGGGAGCCTGAGCCATGAGAGAGCACAAGGGAGGTCAAGGGGCAGAAAGGCCAGAGGGTGTCAGCAGGCTCCAGCAGGCTGTGGACACTTGGCCAGAAAGGCCTGTTTACTGAGAGGCCTGGGAGGTCAAGGCCCAGGCCTGGAGTTAATCATTAATGGCTCACCCTGCTCGTGGCTGCCTAGTGTGGTCTGGACCAGGCCCCAGTACACAGGTACTGCCCCACTGCCACGCTGTGTGTATGGGGGTGGGGGCGGGCAGGGGCAGTACTGGTGTGCTTTGGAGACACTGACTTTCTGAAACACCCTA
>Cebpa(16)
AAAATCAGTTTATCCCTATGCTGCCCCAGGCCTGGTACCCAGCATGACACAGCTAAGTTTCATTTGGGAAGAAGCTCGGTTCAGAGTTAGGAATGGGAGGAAATGGTGGCCCCATCCCAGTCCGACACAGATGCATGCTATACCTAGTTTCACACACATACATCATGCATATATACTGCAAGTTTGTCAGGTCAGTCCTTCCACTGCCTCTAGGAGAATGCTCACAGGTGTGTGTGCGCACACACACACACACACACACACACACACACACACACACTAGCCAGTGAAGTGCTGCTTAGGAGTAGTCTGCATCTCCGGGGATGGGGAGGAAAAGTGAGAGAGGAGGTGACCATCTAAGGTCACTTGGGCAGGACACCCTATGACATTAGGCAAGTGTTTTCACTGAAGGCCCCATTGCAGGAGCTTCAGGGACCTCATTAATAAGGACCGTGGCTCAGCTCTCAGTGATGACCCAACAGAGGTGCAGATCCTGCTTCCTTCTGTAGCTGTCCCTTGGTTGGGTCACTTGTCCCAGCATACACACACACACACACACACACACACACACACACACACACACCATGCCTCCACTTCAGACCAGGAAGCCATTTTGATCCGTGATGAGAAGAGGAAGTCCTGTGGCCCCAAAACAGAAACAGGAACCTGGGAGGGGGATATGGATAGGGAACGGGAAGGGGGCACACACCCAGCAGATGCAGCCAGAACACCCCAGCCTCCCCTGGCCCCACATTAGCAGGCAGGAGTTAGCATCTACACCAAATCCCGATGCTATCTATGGTCCTCTGTGCATCTGGACGTGCCATGTGAGGGTAGGGCTAAGGGTCCCTCTAAAGCTGGATGCCTGGCTATTGGGCTGTGTTCAATTACCCAGGCTGATCTGTCCCACGGAGAGATGAATGGACCTCTGCTGTCCACCCACATGTCTGTGTATCATCTGACCGTCAGGCTGCGGGCTCCTTGCTGTTGCCCCGTGGGATCCCACACAGAGTTGTCCTCAGCCCA
>Cebpa(18)
ATGCCACCCCTCTGATTTTGCCATGCCCACCCCCTGATTTGCCATTCATGCCCGCCCCATGCCCTGACTACCGGCGACCACAGGAAGTGCTGCCCTAGCTCAGTACTTCCCGTTTCTGAAATCTGCCCCCAGCAGCCTGGTGGCCAGGGAAGGCAGACTTCCCGCTGCCTCCACCCTGGGCTCTTCCCACCGGTCACAAGTGGTTTGTTCCTGGGTAGAGGTGACCTTCTTGCCACAACCACACATCAGTTATTTATCAGAACAGGAAAGATGGCACCAGAGATATGTCCTCACCCCGCCCAGGAGGGCCTGACCTGCTCCAACGACCACACTCCTGTTCCCCACATCACACGGGGCCTGCTCACCACATCACATAGAGGGGTGTGGCTGGCACGTGCCAGCGGGGCTGCATTGTGGGGGTGGGCAGAGCAGGAGGTCTGGTGGGCAGGTATGGTGGGACCTGGGACCAATGGGCTTGAGCGAGGCTCTCTGTGTGGCTGGGGGCTGTTGAGACATCTGGTAACCTTTGGGTCCCATGGAAAGCACCTTCCACGTAGACCCTCTCCTGACAGGGAATCCCTTGGGGTTGGGACATGTGCTCAGAATGGATATGTGGCTCTATTCCAGGGGACTCAGTG
>Cebpa(23)
CTCTTCCCCTAGGCATCTACAATGGACCCCAATCAGTTGTCACATCCTATCAGGAACCCAGGGTTAACACGTACCTCCCAGTGAGGCATTGTGCTTCCTACAGTGATCTCCAAGGAAGCCTGCACCGTGCTAGGAACACAACAATTACTAAAAACATATGTGTTGACTGGGAATCTGAAAGCATGTACGCAGCGTCATGCTGTGCTGTGTTCTGGAAAGTGAGAAGAGCGGCTAGGGAGGAACAGACCAAGGCTCCCACTCAGCTGGGGTCTGTGTGACCTTGGGCTGGTTATCTCTTCTCTCCGGGTCTCTGTTTCTCCCTCTGCAGACTTGCATGCTAATATATGTCTCTCTCAGGGAAAGGCAGAGGCAGACAAAATGTCTGGCAGGAGTTTGGCATCCAGTTCCCTACTTGGTCCTTCTAATCGCCTGTAAGCCGTTTTCACATGACGCCTCGGCCGCTTCACGCCATGATTAAAGACAAATGTATGTGTTGTCTTTAAATTGTTCTTCAGGGACTCTTCAGTTAACCCCCAAATCACTTTATATTGTAGAATAAAATTTTTCTAGGATTTTATATCTTGCTCTTAGGAGATTGATATTTACTGGTAATTTTTTTTTTAAGATTTACTTTTGGCATTTTAAAGTGTGTGCATGTGTATGTGTTTGTGTGTGTGTGTGCATGTGCGTGTATATGTGAGTACATGGGGGTATGTGTCTGTGT
>Cebpa24)
CAGCAGCTTTCTATCAACTTGTGACTGTTTCATGCATGACCGTAGGTTTTACTCACACCTAAACAAACAGAACTTGATTTCCCTCTCTGGTTACTATAATTCATCCCGAACATATATCTGTCATGGCCCCGAAGAGCGTGTGCAATTATTCTAGTGTGGGAGAATCTCAGATAATTAGGGCCAACCTCAATGTTTTGAAGGTGTGACTGTTGTGGGAGGAGGCAGATAATTAGTTAGATTTGAACAATCTGTGTGCCCGGTGTCTGTCCTTGAGAGTAATTGAAGCCCTTCCAAAACAAAAAACAAAAAACAAAAAAAAAAAAAAGAAAAGAAAAGAAAAAAGAAAAAAAAATGACTTGTGTCCTTTAGAACATTCATCAAAAAAACTTTAAAATGTTTCAATAATTCTTAAAATGTCCATAATTGCCCTAGTTCCTTGTGCTTAAAGGGATTTATTAAGAGTTATTTTCCCATGACAACTTAAAATGAAAAACTCCAAGCTGAAAAAAAATGAACTGCAGTAATTGGCTTTGATGAATTCAAGGCACTATCCCGCACTGTAACTGTGGGTACGGAGAACTTAAAGGCACAGATGTGCCTTGAGAATAAAGTGGGGGATGAACCCCGGGTACTGTGGAAGGGAACCAGGGTTACGGTCAGTATTTACCCCATAACTGCGTCAGCCTGAGCTAATTCTTTGATGATTTCAGGACCAGGCGCAGCACAACTTTACAGATAATATCTCAGTTGTTGAGCCAAACTGCAGGAAAGCCTCTCCCTGCCTCAGTCACTCAGAACCAACCCGGCAGGATGCAGGAACTGACACAGCCCTCCTAGCTGCCTGGGCCAGAGCTCAAATCCAGTCTGGCTTACTGTCTCCCGTGGCAAAAGAGGGACTTTCAGCTCTGGTCCCGTGGCTTCCTGTGCAATTAGCAAGCTTCAAGCAGATCCCAGGAACTACAGGAAAGAAACTGCCATT
>Cebpa(7m1)
CCCACTTCCACCCCCTAAGAATACTGGATCCCTCTTGCCGATAAGGAACTGTGGTCAACTTCTAGTGGCTTTCCTGTGCACGTGTTGGGCAACCAAGCCTCAGCTGGACTTAGTTGCCAAGCCCAGACAACAGGTGGCAAGGGGGTGTCAGGGACTGGGTACCAGCTCTTTGGGGAGCTGCCATGACCTTCACCATCAGGTTAGGACCCGTCAGAAGTGGCCTCCTTGAGTGATTTACAATTTGCAAACATGTTTTATTTGATTCCCGAGTTCTGCCGGGGCAATTACAGTGACTAAGCATGACAAATCACTCTCAGCACAGTGTCTGCTCGCtgaccacaggagTtcaacgcaggagGTTTTGCCTGGTGCGGCAACATTTTAAAAATAGACTCGCTCACTGTACGCGAAGGCAATTTGTTCCAAATTTTCCCACTAATTTGATTTTAATCTGATATTTAAAATTCGTGTGACCACATTCCCACTGATTTATAGGGAATAAGCCCTACCTGGCGGCACTGTAATTGGCTTTGGCCCAGGAGTCCACAGGACAGAGCATTTATCCCAGAACAATTTGAAGGCACTCATGTCTTAATGTTTTAAATATAGCCTAATTTAGCCTCACAAGTTCTGATTCCCTGGGGGCAGGACAATGAGTGTTAAGGTTGCTCTGCTCAGG
>Cebpa(7m2)
CCCACTTCCACCCCCTAAGAATACTGGATCCCTCTTGCCGATAAGGAACTGTGGTCAACTTCTAGTGGCTTTCCTGTGCACGTGTTGGGCAACCAAGCCTCAGCTGGACTTAGTTGCCAAGCCCAGACAACAGGTGGCAAGGGGGTGTCAGGGACTGGGTACCAGCTCTTTGGGGAGCTGCCATGACCTTCACCATCAGGTTAGGACCCGTCAGAAGTGGCCTCCTTGAGTGATTTACAATTTGCAAACATGTTTTATTTGATTCCCGAGTTCTGCCGGGGCAATTACAGTGACTAAgtgtttgtccaagtcaagacctgaGTGTCTGCTCGCtgaccacaggagTtcaacgcaggagGTTTTGCCTGGTGCGGCAACATTTTAAAAATAGACTCGCTCACTGTACGCGAAGGCAATTTGTTCCAAATTTTCCCACTAATTTGATTTTAATCTGATATTTAAAATTCGTGTGACgtgtttgtccaagtcaagacctgaATAAGCCCTACCTGGCGGCACTGTAATTGGCTTTGGCCCAGGAGTCCACAGGACAGAGCATTTATCCCAGAACAATTTGAAGGCACTCATGTCTTAATGTTTTAAATATAGCCTAATTTAGCgtgtttgtccaagtcaagacctgaGCAGGACAATGAGTGTTAAGGTTGCTCTGCTCAGG
>Cebpa(9m1)
CCCTGTGGAAGAGTTGGTCAGGCTGGTCCTCAGACAACCAGGGAAGCTCTTGGGGTCCTGGAGAATAGGCACATAttgcgaggacGGAGTTCTTAACCAAACTTCCCTAGAACGGAGGGAGCTAACAAGAAAGAACTTTGGAAATCTACCCTCCTCTTTCCCTGTCACTGCCAGGAATGTCACCATGAGAGCAGTTTCAGTTAATGAGCAAACTCCTCAGACAAGGCAGGAAGGCAGCTCTTGGGCCTCACTGTCAAGCACAGGAAGCGACTGGATTCCACTTGCCCGGTGTAGGGATGACAGCAGGTATTGAGTGGGACTGCAGGCCTGACATCCTTAGCTCCTCCACACCCAGGACAGCCCGGCTGTCAGCACAGGGCAGCAGAAAGGACAGGGGACAAGCTCCAGGTGTGGGCGAGTCCCAGAGCAGCCCGGGGAGAGTGTCACTGTGTGGGTGCTGGCGTGGGGGCAGGAGCACACCACAccttcgccCACGGGGGACTGAATCTGAGGCTTTGGGGGAAGCATCCAAGCCCCAGGGTGTGTGTGAGGGGGTCCCCCACATGAGCAATTCCTCAGGCCCAGCAATGGCTGATTCCCTCTGCTCGAGGAGAAATCTCATGTGAGGAAGGTGGAGTCAGGTGAGTCACAGGCCAGGCCCCTGTGCCGTGGGGAGGTGGGGACGATGGCTCCGAGCCAGAAATGTGTCAGAGGCCAGATGAGCATCTTGAGGGACGCGAAGTTTATGTAATTATGTGGGGCAGCACACTGCTCGGGTGTGTGAGAGCCATGCTAGGAAGGAGAATCGTCTGCTGCATGTCCTCTGCCTCCCTGGGCTATACTGACCTAACAGCCCAGCATCCCCACAGCTGGCCCGGCCAGCTGCCCACAGTCACAGAGTCCGAGTGTACCCAGATCATGTCTTTGTAGGACCAATGGGCTAG
>Cebpa(11m1)
GGGAGGAATAGAGAATTGAGATCAGTAATCTGTCTGGGAATCCTGGCGGGGGGgatcgttaatgagaCAGCCAAACGGGGTGTTGTCAGCCCACATGAAGGCCCTGCTGCTGGCCACATTCTGTAAACAAACATCCACATGTGTGCGCATAGCAACCTAGTGCCAAAGGACAAACAttccaagtACAAGTTTATGGAGCTGTAGTATCGGGGAGGACccgacaggatAGGCAAATCATAAATGCATGTAGTGATGCCTTTTGTCTGTGCGAACCCTGCCTGTCTGTTGGGAATTCCAGGCTGGAGATGGGTGGGGAAGGTGGTTTGTAATCTTTATTCAGACTCGGCCCCCAGAGTCCTCTCAGATGAAACAACTGGGGGACTGAGGAGAAAGTAATTCTGATTTCTGGGGTGACTTCGTAGGCACAGTCAGTCGTCTTTCCTTCCCTGCTCCCTGTACCTCCCCAGATAGAGTCAGTTTACCCTCAGAAACACCTCCCTAGAAGCTGACAGGTGCCTGGGGGAATTCAATGCATCCTGCCTGCCAGCGCCAAAGAAGGGATCTCAGACACAGAGCTGAGAGCAAGGGGGCGGGGGCGGGGTGGGGCACAAGTCACAACTTTGAGATGGAGGTGGTTTGAGTGGGAATGTGTGGTCAGGGAAGGGCTCTTGGGCAGGTAGTGTTCAATGTGGGGCCACAATAACGAGCTAGCTCCAGCTACTCAAAGGACTTCTCTGGGTTGAAGGGCGAAACTGCAGATGGCTCAGAGAG
>Cebpa(11m2)
GGGAGGAATAGAGAATTGAGATCAGTAATCTGTCTGGGAATCCTGGCGGGGGGCCAGTCCCCTGGGGCAGCCAAACGGGGTGTTGTCAGCCCACATGAAGGCCCTGCTGCTGGCCACATTCTGTAAACAAACATCCACATGTGTGCGCATAGCAACCTAGTGCCAAAGGACAAACACAACTGTGACAAGTTTATGGAGCTGTAGTATCGGGGAGGACttgttgggacAGGCAAATCATAAATGCATGTAGTGATGCCTTTTGTCTGTGCGAACCCTGCCTGTCTGTTGGGAATTCCAGGCTGGAGATGGGTGGGGAAGGTGGTTTGTAATCTTTATTCAGACTCGGCCCCCAGAGTCCTCTCAGATGAAACAACTGGGGGACTGAGGAGAAAGTAATTCTGATTTCTGGGGTGACTTCGTAGGCACAGTCAGTCGTCTTTCCTTCCCTGCTCCCTGTACCTCCCCAGATAGAGTCAGTTTACCCTCAGAAACACCTCCCTAGAAGCTGACAGGTGCCTGGGGGAATTCAATGCATCCTGCCTGCCAGCGCCAAAGAAGGGATCTCAGACACAGAGCTGAGAGCAAGGGGGCGGGGGCGGGGTGGGGCACAAGTCACAACTTTGAGATGGAGGTGGTTTGAGTGGGAATGTGTGGTCAGGGAAGGGCTCTTGGGCAGGTAGTGTTCAATGTGGGGCCACAATAACGAGCTAGCTCCAGCTACTCAAAGGACTTCTCTGGGTTGAAGGGCGAAACTGCAGATGGCTCAGAGAG
>Cebpa(11m3)
GGGAGGAATAGAGAATTGAGATCAGTAATCTGTCTGGGAATCCTGGCGGGGGGCCAGTCCCCTGGGGCAGCCAAACGGGGTGTTGTCAGCCCACATGAAGGCCCTGCTGCTGGCCACATTCTGTAAACAAACATCCACATGTGTGCGCATAGCAACCTAGTGCCAAAGGACAAACAttcctgatACAAGTTTATGGAGCTGTAGTATCGGGGAGGACAGAGATAATTAGGCAAATCATAAATGCATGTAGTGATGCCTTTTGTCTGTGCGAACCCTGCCTGTCTGTTGGGAATTCCAGGCTGGAGATGGGTGGGGAAGGTGGTTTGTAATCTTTATTCAGACTCGGCCCCCAGAGTCCTCTCAGATGAAACAACTGGGGGACTGAGGAGAAAGTAATTCTGATTTCTGGGGTGACTTCGTAGGCACAGTCAGTCGTCTTTCCTTCCCTGCTCCCTGTACCTCCCCAGATAGAGTCAGTTTACCCTCAGAAACACCTCCCTAGAAGCTGACAGGTGCCTGGGGGAATTCAATGCATCCTGCCTGCCAGCGCCAAAGAAGGGATCTCAGACACAGAGCTGAGAGCAAGGGGGCGGGGGCGGGGTGGGGCACAAGTCACAACTTTGAGATGGAGGTGGTTTGAGTGGGAATGTGTGGTCAGGGAAGGGCTCTTGGGCAGGTAGTGTTCAATGTGGGGCCACAATAACGAGCTAGCTCCAGCTACTCAAAGGACTTCTCTGGGTTGAAGGGCGAAACTGCAGATGGCTCAGAGAG
>Cebpa(14m1)
GTAAGGAATCACAGGGGTCAGTCAGGGCTTCCCTAACTGGAAAACCCAAGTTCAGAGGTACCACAGACTATGACTGGGGTTAGAGTTGGAACATGGGGTAGGCCGACCTGGGGTACAAGGGAGGAGGACCCCCAGTGTTCATACCATAGGGGCACCTGCTTCTGCTAGACAGTGaaccgtccatgcttTGAGCCATGAGAGAGCACAAGGGAGGTCAAGGGGCAGAAAGGCCAGAGGGTGTCAGCAGGCTCCAGCAGGCTGTGGACACTTGGCCAGAAAGGCCTGTTTACTGAGAGGCCTGGGAGGTCAAGGCCCAGGCCTGGAGTTAATCATTAATGGCTCACCCTGCTCGTGGCTGCCTAGTGTGGTCTGGACCAGGCCCCAGTACACAGGTACTGCCCCACTGCCACGCTGTGTGTATGatccgactacgcttCAGGGGCAGTACTGGTGTGCTTTGGAGACACTGACTTTCTGAAACACCCTA
>Cebpa(16m1)
AAAATCAGTTTATCCCTATGCTGCCCCAGGCCTGGTACCCAGCATGACACAGCTAAGTTTCATTTGGGAAGAAGCTCGGTTCAGAGTTAGGAATGGGAGGAAATGGTGGCCCCATCCCAGTCCGACACAGATGCATGCTATACCTAGTTTCACACACATACATCATGCATATATACTGCAAGTTTGTCAGGTCAGTCCTTCCACTGCCTCTAGGAGAATGCTCACAGGTGTGTGTGCGCACACACACACACACACACACACACACACACACACACACTAGCCAGTGAAGTGCTGCTTAGGAGTAGTCTGCATCTCCGGGGATGGGGAGGAAAAGTGAGAGAGGAGGTGACCATCTAAGGTCACTTGGGCAGGACACCCTATGACATTAGGCAAGTGTTTTCACTGAAGGCCCCATTGCAGGAGCTTCAGGGACCTCATTAATAAGGACCGTGGCTCAGCTCTCAGTGATGACCCAACAGAGGTGCAGATCCTGCTTCCTTCTGTAGCTGTCCCTTGGTTGGGTCACTTGTCCCAGCATACACACACACACACACACACACACACACACACACACACACACCATGCCTCCACTTCAGACCAGGAAGCCATTTTGATCCGTGATcccgcttccgcaacaacTGGCCCCAAAACcccccatccttaacaacAGGGGGATATGGATAcccccgttcaccaacaaACACACCCAGCAGATGCAGCCAGAACACCCCAGCCTCCCCTGGCCCCACATTAGCAGGCAGGAGTTAGCATCTACACCAAATCCCGATGCTATCTATGGTCCTCTGTGCATCTGGACGTGCCATGTGAGGGTAGGGCTAAGGGTCCCTCTAAAGCTGGATGCCTGGCTATTGGGCTGTGTTCAATTACCCAGGCTGATCTGTCCCACGGAGAGATGAATGGACCTCTGCTGTCCACCCACATGTCTGTGTATCATCTGACCGTCAGGCTGCGGGCTCCTTGCTGTTGCCCCGTGGGATCCCACACAGAGTTGTCCTCAGCCCA
>Cebpa(18m1)
ATGCCACCCCTCTGATTTTGCCATGCCCACCCCCTGATTTGCCATTCATGCCCGCCCCATGCCCTGACTACCGGCGACCACAGGAAGTGCTGCCCTAGCTCAGTACTTCCCGTTTCTGAAATCTGCCCCCAGCAGCCTGGTGGCCAGGGAAGGCAGACTTCCCGCTGCCTCCACCCTGGGCTCTTCCCACCGGTCACAAGTGGTTTGTTCCTGGGTAGAGGTGACCTTCTTGCCACAACCACACATCAGTTATTTATCAGAACAGGAAAGATGGCACCAGAGATATGTCCTCACCCCGCCCAGGAGGGCCTGACCTGCTCCAACGACCACACTCCTGTTCCCCACATCACACGGGGCCTGCTCACCACATCACATAGAGGGGTGTGGCTGGCACGTGCCAGCGGGGCTGCATTGTGGGGGTGGGCAGAGCAGGAGGTCTGGTGGGCAGGTATGGTGGGACCTGGGACCAATGGGCTTGAGCGAGGCTCTCTGTGTGGCTGGGccttcgacAGACATCTGGTAACCTTTGGGTCCCATGGAAAGCACCTTCCACGTAGACCCTCTCCTGACAGGGAATCCCTTGGGGTTGGGACATGTGCTCAGAATGGATATGTGGCTCTATTCCAGGGGACTCAGTG
>Cebpa(24m1)
CAGCAGCTTTCTATCAACTTGTGACTGTTTCATGCATGACCGTAGGTTTTACTCACACCTAAACAAACAGAACTTGATTTCCCTCTCTGGTTACTATAATTCATCCCGAACATATATCTGTCATGGCCCCGAAGAGCGTGTGCAATTATTCTAGTGTGGGAGAATCTCAGATAATTAGGGCCAACCTCAATGTTTTGAAGGTGTccttcgacTGGGAGGAGGCAGATAATTAGTTAGATTTGAACAATCTGTGTGCCCGGTGTCTGTCCTTGAGAGTAATTGAAGCCCTTCCAAAACAAAAAACAAAAAACAAAAAAAAAAAAAAGAAAAGAAAAGAAAAAAGAAAAAAAAATGACTTGTGTCCTTTAGAACATTCATCAAAAAAACTTTAAAATGTTTCAATAATTCTTAAAATGTCCATAATTGCCCTAGTTCCTTGTGCTTAAAGGGATTTATTAAGAGTTATTTTCCCATGACAACTTAAAATGAAAAACTCCAAGCTGAAAAAAAATGAACTGCAGTAATTGGCTTTGATGAATTCAAGGCACTATCCCGCACTGTAACTGTGGGTACGGAGAACTTAAAGGCACAGATGTGCCTTGAGAATAAAGTGGGGGATGAACCCCGGGTACTGTGGAAGGGAACCAGGGTTACGGTCAGTATTTACCCCATAACTGCGTCAGCCTGAGCTAATTCTTTGATGATTTCAGGACCAGGCGCAGCACAACTTTttgccgggacTCTCAGTTGTTGAGCCAAACTGCAGGAAAGCCTCTCCCTGCCTCAGTCACTCAGAACCAACCCGGCAGGATGCAGGAACTGACACAGCCCTCCTAGCTGCCTGGGCCAGAGCTCAAATCCAGTCTGGCTTACTGTCTCCCGTGGCAAAAGAGGGACTTTCAGCTCTGGTCCCGTGGCTTCCTGTGCAATTAGCAAGCTTCAAGCAGATCCCAGGAACTACAGGAAAGAAACTGCCATT
