# Supplementary material for: The regulatory control of Cebpa enhancers and silencers in the myeloid and red-blood cell lineages
Source: PLoS One. 2019 Jun 10;14(6):e0217580. doi: 10.1371/journal.pone.0217580 (PMC6557489; doi:10.1371/journal.pone.0217580)
Supplement: S1 Dataset — Threshold cycle values of Cebpa (CebpaCq), Gapdh (GAPDHCq), and Hprt (HprtCq) are provided. Column 1: time in hours. Column 2: replicate number. Column 3: cytokine treatment. Column 4: whether cells were treated with OHT or not (true/false). (CSV) [file pone.0217580.s003.csv]

Time	n	cytokine	OHT	CebpaCq	GAPDHCq	HprtCq
-48	1	GCSF	F	24.5	18.07	27
-48	3	GCSF	F	22.58	17.81	25.75
-48	4	GCSF	F	22.6	17.35	25.5
0	1	GCSF	F	22.41	19.08	26.43
0	2	GCSF	F	23.04	18.46	26.29
0	3	GCSF	F	23.5	19.17	27.33
0	4	GCSF	F	22.97	18.38	26.31
168	1	GCSF	T	22.67	18.59	26.44
168	3	GCSF	T	22.95	18.36	26.24
168	4	GCSF	T	22.74	18.31	26.6
24	1	GCSF	T	22.62		26.8
24	2	GCSF	T	22.69	19.11	26.7
24	3	GCSF	T	23.05	19.14	27.08
24	4	GCSF	T	22.41	18.66	26.61
96	1	GCSF	T	22.94	17.42	26.86
96	4	GCSF	T	21.57	17.62	25.23
0	1	IL3	F	24.5	18.07	27
0	3	IL3	F	22.58	17.81	25.75
0	4	IL3	F	22.6	17.35	25.5
168	1	IL3	T	22.9	17.38	24.81
168	2	IL3	T	22.07	16.22	24.75
168	3	IL3	T	22.37		25.07
168	4	IL3	T	21.79	15.67	24.43
24	1	IL3	T	22.99	17.69	25.86
24	2	IL3	T	23.3	17.93	25.62
24	3	IL3	T	24.13	18.69	26.72
24	4	IL3	T	22.2		25.55
96	1	IL3	T	21.76	16.93	24.29
96	2	IL3	T	21.77	17.11	25.05
96	3	IL3	T	21.8	16.75	25.1
