# Supplementary material for: The regulatory control of Cebpa enhancers and silencers in the myeloid and red-blood cell lineages
Source: PLoS One. 2019 Jun 10;14(6):e0217580. doi: 10.1371/journal.pone.0217580 (PMC6557489; doi:10.1371/journal.pone.0217580)
Supplement: S2 Dataset — Luc/Ren are luminescence measurements from each well. Construct indicates the CRM/promoter being assayed, where “0” is promoter by itself. OHT is true or false for induced or uninduced conditions respectively. The “note” column indicates whether the construct is wildtype and, if not, which sites were mutated. (CSV) [file pone.0217580.s004.csv]

Luc	Ren	Construct	OHT	Cytokine	Note
623	41	0	F	IL3	wild type
377	25	0	F	IL3	wild type
340	31	0	F	IL3	wild type
319	30	0	F	IL3	wild type
282	26	0	F	IL3	wild type
600	63	0	F	IL3	wild type
532	45	0	F	IL3	wild type
456	38	0	F	IL3	wild type
344	33	0	F	IL3	wild type
456	43	0	F	IL3	wild type
1267	18	7	F	IL3	wild type
1269	14	7	F	IL3	wild type
1632	21	7	F	IL3	wild type
1544	18	7	F	IL3	wild type
2240	14	7	F	IL3	wild type
1873	83	7	F	IL3	wild type
1710	17	7	F	IL3	wild type
1584	25	7	F	IL3	wild type
2167	27	7	F	IL3	wild type
1716	24	7	F	IL3	wild type
519	27	9	F	IL3	wild type
618	35	9	F	IL3	wild type
744	36	9	F	IL3	wild type
823	33	9	F	IL3	wild type
542	25	9	F	IL3	wild type
898	46	9	F	IL3	wild type
671	25	9	F	IL3	wild type
771	27	9	F	IL3	wild type
626	26	9	F	IL3	wild type
523	20	9	F	IL3	wild type
421	28	11	F	IL3	wild type
413	19	11	F	IL3	wild type
1087	50	11	F	IL3	wild type
638	29	11	F	IL3	wild type
658	38	11	F	IL3	wild type
641	69	11	F	IL3	wild type
556	22	11	F	IL3	wild type
441	16	11	F	IL3	wild type
200	7	11	F	IL3	wild type
460	19	11	F	IL3	wild type
699	33	14	F	IL3	wild type
729	47	14	F	IL3	wild type
1034	43	14	F	IL3	wild type
850	21	14	F	IL3	wild type
807	31	14	F	IL3	wild type
841	37	14	F	IL3	wild type
1165	29	14	F	IL3	wild type
806	21	14	F	IL3	wild type
1278	42	14	F	IL3	wild type
1180	33	14	F	IL3	wild type
197	6	16	F	IL3	wild type
198	7	16	F	IL3	wild type
279	8	16	F	IL3	wild type
356	15	16	F	IL3	wild type
247	10	16	F	IL3	wild type
361	15	16	F	IL3	wild type
242	11	16	F	IL3	wild type
230	7	16	F	IL3	wild type
280	12	16	F	IL3	wild type
361	13	16	F	IL3	wild type
184	8	18	F	IL3	wild type
292	14	18	F	IL3	wild type
359	17	18	F	IL3	wild type
459	20	18	F	IL3	wild type
506	22	18	F	IL3	wild type
493	23	18	F	IL3	wild type
598	34	18	F	IL3	wild type
725	41	18	F	IL3	wild type
196	15	18	F	IL3	wild type
4	1	18	F	IL3	wild type
681	15	+37kb	F	IL3	wild type
634	12	+37kb	F	IL3	wild type
768	16	+37kb	F	IL3	wild type
634	20	+37kb	F	IL3	wild type
798	16	+37kb	F	IL3	wild type
649	18	+37kb	F	IL3	wild type
760	15	+37kb	F	IL3	wild type
1017	15	+37kb	F	IL3	wild type
908	17	+37kb	F	IL3	wild type
883	23	+37kb	F	IL3	wild type
274	11	23	F	IL3	wild type
234	13	23	F	IL3	wild type
289	15	23	F	IL3	wild type
284	10	23	F	IL3	wild type
328	13	23	F	IL3	wild type
218	7	23	F	IL3	wild type
273	8	23	F	IL3	wild type
240	9	23	F	IL3	wild type
285	9	23	F	IL3	wild type
256	8	23	F	IL3	wild type
409	19	24	F	IL3	wild type
304	10	24	F	IL3	wild type
285	9	24	F	IL3	wild type
315	14	24	F	IL3	wild type
620	32	24	F	IL3	wild type
741	23	24	F	IL3	wild type
715	26	24	F	IL3	wild type
428	15	24	F	IL3	wild type
482	20	24	F	IL3	wild type
608	17	24	F	IL3	wild type
1054	44	0	T	IL3	wild type
968	43	0	T	IL3	wild type
809	62	0	T	IL3	wild type
582	53	0	T	IL3	wild type
644	47	0	T	IL3	wild type
634	42	0	T	IL3	wild type
524	80	0	T	IL3	wild type
627	57	0	T	IL3	wild type
275	21	0	T	IL3	wild type
368	21	0	T	IL3	wild type
3340	72	7	T	IL3	wild type
2188	53	7	T	IL3	wild type
2779	66	7	T	IL3	wild type
2780	57	7	T	IL3	wild type
473	8	7	T	IL3	wild type
233	7	7	T	IL3	wild type
292	7	7	T	IL3	wild type
297	11	7	T	IL3	wild type
347	9	7	T	IL3	wild type
348	6	7	T	IL3	wild type
151	11	9	T	IL3	wild type
181	11	9	T	IL3	wild type
54	7	9	T	IL3	wild type
262	19	9	T	IL3	wild type
204	14	9	T	IL3	wild type
320	11	9	T	IL3	wild type
180	14	9	T	IL3	wild type
224	50	9	T	IL3	wild type
159	15	9	T	IL3	wild type
181	8	9	T	IL3	wild type
227	14	11	T	IL3	wild type
192	11	11	T	IL3	wild type
262	17	11	T	IL3	wild type
283	16	11	T	IL3	wild type
547	18	11	T	IL3	wild type
416	15	11	T	IL3	wild type
214	28	11	T	IL3	wild type
243	18	11	T	IL3	wild type
224	12	11	T	IL3	wild type
317	11	11	T	IL3	wild type
112	4	14	T	IL3	wild type
237	7	14	T	IL3	wild type
246	12	14	T	IL3	wild type
355	12	14	T	IL3	wild type
337	12	14	T	IL3	wild type
293	7	14	T	IL3	wild type
290	8	14	T	IL3	wild type
243	5	14	T	IL3	wild type
278	8	14	T	IL3	wild type
276	9	14	T	IL3	wild type
111	5	16	T	IL3	wild type
270	6	16	T	IL3	wild type
181	8	16	T	IL3	wild type
156	7	16	T	IL3	wild type
163	6	16	T	IL3	wild type
145	5	16	T	IL3	wild type
141	3	16	T	IL3	wild type
175	6	16	T	IL3	wild type
276	5	16	T	IL3	wild type
133	3	16	T	IL3	wild type
72	5	18	T	IL3	wild type
100	5	18	T	IL3	wild type
133	6	18	T	IL3	wild type
78	4	18	T	IL3	wild type
90	6	18	T	IL3	wild type
115	3	18	T	IL3	wild type
72	3	18	T	IL3	wild type
69	3	18	T	IL3	wild type
72	3	18	T	IL3	wild type
52	1	18	T	IL3	wild type
563	11	+37kb	T	IL3	wild type
501	11	+37kb	T	IL3	wild type
489	14	+37kb	T	IL3	wild type
697	14	+37kb	T	IL3	wild type
1074	22	+37kb	T	IL3	wild type
715	14	+37kb	T	IL3	wild type
1271	15	+37kb	T	IL3	wild type
1025	14	+37kb	T	IL3	wild type
1066	18	+37kb	T	IL3	wild type
1004	23	+37kb	T	IL3	wild type
320	12	23	T	IL3	wild type
176	8	23	T	IL3	wild type
356	185	23	T	IL3	wild type
306	12	23	T	IL3	wild type
449	19	23	T	IL3	wild type
311	14	23	T	IL3	wild type
313	24	23	T	IL3	wild type
305	15	23	T	IL3	wild type
270	7	23	T	IL3	wild type
332	9	23	T	IL3	wild type
167	6	24	T	IL3	wild type
195	8	24	T	IL3	wild type
326	16	24	T	IL3	wild type
178	6	24	T	IL3	wild type
191	15	24	T	IL3	wild type
135	7	24	T	IL3	wild type
107	4	24	T	IL3	wild type
79	4	24	T	IL3	wild type
63	2	24	T	IL3	wild type
76	3	24	T	IL3	wild type
284	55	0	T	GCSF	wild type
256	22	0	T	GCSF	wild type
321	24	0	T	GCSF	wild type
297	28	0	T	GCSF	wild type
351	34	0	T	GCSF	wild type
513	32	0	T	GCSF	wild type
426	65	0	T	GCSF	wild type
533	41	0	T	GCSF	wild type
403	25	0	T	GCSF	wild type
500	44	0	T	GCSF	wild type
545	17	7	T	GCSF	wild type
679	21	7	T	GCSF	wild type
689	16	7	T	GCSF	wild type
1013	25	7	T	GCSF	wild type
1000	30	7	T	GCSF	wild type
1657	24	7	T	GCSF	wild type
1493	27	7	T	GCSF	wild type
1145	32	7	T	GCSF	wild type
1304	24	7	T	GCSF	wild type
1392	24	7	T	GCSF	wild type
507	46	9	T	GCSF	wild type
246	26	9	T	GCSF	wild type
290	27	9	T	GCSF	wild type
233	24	9	T	GCSF	wild type
357	35	9	T	GCSF	wild type
520	38	9	T	GCSF	wild type
307	35	9	T	GCSF	wild type
336	40	9	T	GCSF	wild type
212	24	9	T	GCSF	wild type
336	32	9	T	GCSF	wild type
293	34	11	T	GCSF	wild type
310	31	11	T	GCSF	wild type
352	38	11	T	GCSF	wild type
340	39	11	T	GCSF	wild type
276	32	11	T	GCSF	wild type
296	18	11	T	GCSF	wild type
657	60	11	T	GCSF	wild type
510	56	11	T	GCSF	wild type
287	36	11	T	GCSF	wild type
141	12	11	T	GCSF	wild type
216	11	14	T	GCSF	wild type
261	17	14	T	GCSF	wild type
228	17	14	T	GCSF	wild type
255	17	14	T	GCSF	wild type
246	18	14	T	GCSF	wild type
335	23	14	T	GCSF	wild type
90	3	14	T	GCSF	wild type
347	21	14	T	GCSF	wild type
371	19	14	T	GCSF	wild type
412	21	14	T	GCSF	wild type
491	31	16	T	GCSF	wild type
620	21	16	T	GCSF	wild type
618	18	16	T	GCSF	wild type
636	14	16	T	GCSF	wild type
689	20	16	T	GCSF	wild type
1132	26	16	T	GCSF	wild type
1256	33	16	T	GCSF	wild type
1767	35	16	T	GCSF	wild type
1939	29	16	T	GCSF	wild type
937	14	16	T	GCSF	wild type
280	12	18	T	GCSF	wild type
569	17	18	T	GCSF	wild type
1146	39	18	T	GCSF	wild type
765	28	18	T	GCSF	wild type
1124	49	18	T	GCSF	wild type
1078	39	18	T	GCSF	wild type
1064	41	18	T	GCSF	wild type
1749	62	18	T	GCSF	wild type
1962	68	18	T	GCSF	wild type
1687	62	18	T	GCSF	wild type
523	41	+37kb	T	GCSF	wild type
904	31	+37kb	T	GCSF	wild type
849	25	+37kb	T	GCSF	wild type
1513	39	+37kb	T	GCSF	wild type
1101	29	+37kb	T	GCSF	wild type
1074	35	+37kb	T	GCSF	wild type
1083	30	+37kb	T	GCSF	wild type
746	28	+37kb	T	GCSF	wild type
882	22	+37kb	T	GCSF	wild type
712	21	+37kb	T	GCSF	wild type
351	21	23	T	GCSF	wild type
387	21	23	T	GCSF	wild type
388	25	23	T	GCSF	wild type
339	25	23	T	GCSF	wild type
419	29	23	T	GCSF	wild type
310	25	23	T	GCSF	wild type
344	25	23	T	GCSF	wild type
352	20	23	T	GCSF	wild type
352	24	23	T	GCSF	wild type
368	27	23	T	GCSF	wild type
697	55	24	T	GCSF	wild type
776	49	24	T	GCSF	wild type
883	66	24	T	GCSF	wild type
660	45	24	T	GCSF	wild type
974	79	24	T	GCSF	wild type
914	55	24	T	GCSF	wild type
176	11	24	T	GCSF	wild type
905	67	24	T	GCSF	wild type
898	83	24	T	GCSF	wild type
1064	65	24	T	GCSF	wild type
772	18	7m1	F	IL3	cebpd
1238	22	7m1	F	IL3	cebpd
1219	25	7m1	F	IL3	cebpd
1035	30	7m1	F	IL3	cebpd
1672	31	7m1	F	IL3	cebpd
1076	20	7m1	F	IL3	cebpd
858	15	7m1	F	IL3	cebpd
1460	40	7m1	F	IL3	cebpd
1432	42	7m1	F	IL3	cebpd
3035	84	7m1	F	IL3	cebpd
351	17	16m1	F	IL3	pu.1
366	16	16m1	F	IL3	pu.1
346	24	16m1	F	IL3	pu.1
572	28	16m1	F	IL3	pu.1
690	39	16m1	F	IL3	pu.1
581	28	16m1	F	IL3	pu.1
442	18	16m1	F	IL3	pu.1
469	21	16m1	F	IL3	pu.1
593	19	16m1	F	IL3	pu.1
483	23	16m1	F	IL3	pu.1
847	23	7m1	T	IL3	cebpd
951	25	7m1	T	IL3	cebpd
449	14	7m1	T	IL3	cebpd
790	23	7m1	T	IL3	cebpd
720	20	7m1	T	IL3	cebpd
1075	40	7m1	T	IL3	cebpd
653	21	7m1	T	IL3	cebpd
1059	29	7m1	T	IL3	cebpd
1404	37	7m1	T	IL3	cebpd
1714	50	7m1	T	IL3	cebpd
406	17	16m1	T	IL3	pu.1
400	18	16m1	T	IL3	pu.1
352	23	16m1	T	IL3	pu.1
333	22	16m1	T	IL3	pu.1
515	31	16m1	T	IL3	pu.1
380	28	16m1	T	IL3	pu.1
450	21	16m1	T	IL3	pu.1
391	18	16m1	T	IL3	pu.1
409	24	16m1	T	IL3	pu.1
414	19	16m1	T	IL3	pu.1
1117	19	7m1	T	GCSF	cebpd
1428	16	7m1	T	GCSF	cebpd
1037	10	7m1	T	GCSF	cebpd
1316	19	7m1	T	GCSF	cebpd
1172	18	7m1	T	GCSF	cebpd
1436	101	7m1	T	GCSF	cebpd
1167	15	7m1	T	GCSF	cebpd
1219	15	7m1	T	GCSF	cebpd
1139	47	7m1	T	GCSF	cebpd
1945	25	7m1	T	GCSF	cebpd
673	19	16m1	T	GCSF	pu.1
508	18	16m1	T	GCSF	pu.1
721	27	16m1	T	GCSF	pu.1
747	29	16m1	T	GCSF	pu.1
714	22	16m1	T	GCSF	pu.1
690	28	16m1	T	GCSF	pu.1
416	14	16m1	T	GCSF	pu.1
493	15	16m1	T	GCSF	pu.1
430	22	16m1	T	GCSF	pu.1
666	30	16m1	T	GCSF	pu.1
420	26	9m1	F	IL3	gata myb
369	20	9m1	F	IL3	gata myb
378	22	9m1	F	IL3	gata myb
528	28	9m1	F	IL3	gata myb
540	35	9m1	F	IL3	gata myb
426	17	9m1	F	IL3	gata myb
712	29	9m1	F	IL3	gata myb
424	23	9m1	F	IL3	gata myb
274	18	9m1	F	IL3	gata myb
430	15	9m1	F	IL3	gata myb
177	13	11m1	F	IL3	ebf1 gata myb
217	17	11m1	F	IL3	ebf1 gata myb
379	14	11m1	F	IL3	ebf1 gata myb
250	11	11m1	F	IL3	ebf1 gata myb
196	14	11m1	F	IL3	ebf1 gata myb
227	10	11m1	F	IL3	ebf1 gata myb
144	8	11m1	F	IL3	ebf1 gata myb
177	9	11m1	F	IL3	ebf1 gata myb
299	12	11m1	F	IL3	ebf1 gata myb
216	10	11m1	F	IL3	ebf1 gata myb
121	9	24m1	F	IL3	gata
187	8	24m1	F	IL3	gata
237	13	24m1	F	IL3	gata
274	12	24m1	F	IL3	gata
242	14	24m1	F	IL3	gata
267	18	24m1	F	IL3	gata
265	21	24m1	F	IL3	gata
262	15	24m1	F	IL3	gata
223	16	24m1	F	IL3	gata
388	18	24m1	F	IL3	gata
95	5	7m2	F	IL3	cebpd gfi1 mut new renilla
82	5	7m2	F	IL3	cebpd gfi1 mut new renilla
91	5	7m2	F	IL3	cebpd gfi1 mut new renilla
26	1	7m2	F	IL3	cebpd gfi1 mut new renilla
104	7	7m2	F	IL3	cebpd gfi1 mut new renilla
126	3	7m2	F	IL3	cebpd gfi1 mut new renilla
70	4	7m2	F	IL3	cebpd gfi1 mut new renilla
67	3	7m2	F	IL3	cebpd gfi1 mut new renilla
163	7	7m2	F	IL3	cebpd gfi1 mut new renilla
173	7	7m2	F	IL3	cebpd gfi1 mut new renilla
96	8	7m2	F	IL3	cebpd gfi1 mut new renilla
53	4	7m2	F	IL3	cebpd gfi1 mut new renilla
39	3	7m2	F	IL3	cebpd gfi1 mut new renilla
77	3	7m2	F	IL3	cebpd gfi1 mut new renilla
183	5	7m2	F	IL3	cebpd gfi1 mut new renilla
48	6	14m1	F	IL3	egr1 mut new renilla
35	2	14m1	F	IL3	egr1 mut new renilla
54	2	14m1	F	IL3	egr1 mut new renilla
59	2	14m1	F	IL3	egr1 mut new renilla
38	2	14m1	F	IL3	egr1 mut new renilla
65	3	14m1	F	IL3	egr1 mut new renilla
44	3	14m1	F	IL3	egr1 mut new renilla
23	3	14m1	F	IL3	egr1 mut new renilla
42	3	14m1	F	IL3	egr1 mut new renilla
51	3	14m1	F	IL3	egr1 mut new renilla
44	2	14m1	F	IL3	egr1 mut new renilla
43	2	14m1	F	IL3	egr1 mut new renilla
100	4	14m1	F	IL3	egr1 mut new renilla
34	1	14m1	F	IL3	egr1 mut new renilla
47	4	14m1	F	IL3	egr1 mut new renilla
106	3	18m1	F	IL3	myb mut new renilla
306	5	18m1	F	IL3	myb mut new renilla
123	3	18m1	F	IL3	myb mut new renilla
196	5	18m1	F	IL3	myb mut new renilla
171	4	18m1	F	IL3	myb mut new renilla
153	3	18m1	F	IL3	myb mut new renilla
106	3	18m1	F	IL3	myb mut new renilla
159	4	18m1	F	IL3	myb mut new renilla
142	3	18m1	F	IL3	myb mut new renilla
176	4	18m1	F	IL3	myb mut new renilla
173	5	18m1	F	IL3	myb mut new renilla
258	5	18m1	F	IL3	myb mut new renilla
187	4	18m1	F	IL3	myb mut new renilla
173	7	18m1	F	IL3	myb mut new renilla
145	3	18m1	F	IL3	myb mut new renilla
