# Supplementary material for: The regulatory control of Cebpa enhancers and silencers in the myeloid and red-blood cell lineages
Source: PLoS One. 2019 Jun 10;14(6):e0217580. doi: 10.1371/journal.pone.0217580 (PMC6557489; doi:10.1371/journal.pone.0217580)
Supplement: S3 Dataset — Luc/Ren are luminescence measurements from each well. Construct indicates the CRM/promoter being assayed, where “0” is promoter by itself. OHT is true or false for induced or uninduced conditions respectively. The “note” column indicates whether the construct is wildtype and, if not, which sites were mutated. (CSV) [file pone.0217580.s005.csv]

Luc	Ren	Construct	OHT	Cytokine	Note
335	33	0	F	TPO	wild type
314	36	0	F	TPO	wild type
452	42	0	F	TPO	wild type
392	45	0	F	TPO	wild type
151	17	0	F	TPO	wild type
130	21	0	F	TPO	wild type
98	8	0	F	TPO	wild type
165	19	0	F	TPO	wild type
249	22	0	F	TPO	wild type
189	25	0	F	TPO	wild type
103	42	9	F	TPO	wild type
146	69	9	F	TPO	wild type
249	81	9	F	TPO	wild type
139	54	9	F	TPO	wild type
57	17	9	F	TPO	wild type
49	14	9	F	TPO	wild type
35	11	9	F	TPO	wild type
96	31	9	F	TPO	wild type
114	28	9	F	TPO	wild type
76	20	9	F	TPO	wild type
238	14	9m1	F	TPO	gata myb
308	44	9m1	F	TPO	gata myb
323	33	9m1	F	TPO	gata myb
387	43	9m1	F	TPO	gata myb
260	18	9m1	F	TPO	gata myb
156	13	9m1	F	TPO	gata myb
55	6	9m1	F	TPO	gata myb
82	6	9m1	F	TPO	gata myb
71	5	9m1	F	TPO	gata myb
41	2	9m1	F	TPO	gata myb
114	29	11	F	TPO	wild type
125	56	11	F	TPO	wild type
102	20	11	F	TPO	wild type
145	67	11	F	TPO	wild type
68	27	11	F	TPO	wild type
23	8	11	F	TPO	wild type
54	18	11	F	TPO	wild type
28	10	11	F	TPO	wild type
77	12	11	F	TPO	wild type
30	8	11	F	TPO	wild type
14	22	11m2	F	TPO	gata
9	19	11m2	F	TPO	gata
11	22	11m2	F	TPO	gata
7	17	11m2	F	TPO	gata
6	10	11m2	F	TPO	gata
8	14	11m2	F	TPO	gata
6	10	11m2	F	TPO	gata
7	11	11m2	F	TPO	gata
3	7	11m2	F	TPO	gata
3	4	11m2	F	TPO	gata
195	23	11m1	F	TPO	ebf1 gata myb
250	22	11m1	F	TPO	ebf1 gata myb
132	16	11m1	F	TPO	ebf1 gata myb
64	5	11m1	F	TPO	ebf1 gata myb
56	6	11m1	F	TPO	ebf1 gata myb
84	11	11m1	F	TPO	ebf1 gata myb
45	3	11m1	F	TPO	ebf1 gata myb
81	4	11m1	F	TPO	ebf1 gata myb
66	5	11m1	F	TPO	ebf1 gata myb
47	3	11m1	F	TPO	ebf1 gata myb
75	7	23	F	TPO	wild type
277	24	23	F	TPO	wild type
277	24	23	F	TPO	wild type
229	24	23	F	TPO	wild type
31	3	23	F	TPO	wild type
27	2	23	F	TPO	wild type
86	8	23	F	TPO	wild type
80	6	23	F	TPO	wild type
41	5	23	F	TPO	wild type
53	6	23	F	TPO	wild type
41	13	24	F	TPO	wild type
20	7	24	F	TPO	wild type
42	12	24	F	TPO	wild type
69	23	24	F	TPO	wild type
93	28	24	F	TPO	wild type
66	24	24	F	TPO	wild type
66	23	24	F	TPO	wild type
42	17	24	F	TPO	wild type
141	30	24	F	TPO	wild type
22	8	24	F	TPO	wild type
203	63	11m3	F	TPO	myb
467	88	11m3	F	TPO	myb
828	278	11m3	F	TPO	myb
1149	449	11m3	F	TPO	myb
1126	314	11m3	F	TPO	myb
359	114	11m3	F	TPO	myb
503	167	11m3	F	TPO	myb
799	250	11m3	F	TPO	myb
674	276	11m3	F	TPO	myb
990	298	11m3	F	TPO	myb
523	123	24m1	F	TPO	myb gata
736	213	24m1	F	TPO	myb gata
1193	204	24m1	F	TPO	myb gata
864	148	24m1	F	TPO	myb gata
1082	201	24m1	F	TPO	myb gata
819	126	24m1	F	TPO	myb gata
580	70	24m1	F	TPO	myb gata
409	62	24m1	F	TPO	myb gata
412	39	24m1	F	TPO	myb gata
672	42	24m1	F	TPO	myb gata
